# Supplementary material for: LEA13 and LEA30 Are Involved in Tolerance to Water Stress and Stomata Density in Arabidopsis thaliana
Source: Plants (Basel). 2021 Aug 18;10(8):1694. doi: 10.3390/plants10081694 (PMC8400336; doi:10.3390/plants10081694)
Supplement: Supplementary file 1 [file plants-10-01694-s001.zip]

Archive with 15 entries (14 files):
- Supplementary material LopezCordova A/
- Supplementary material LopezCordova A/Table S1 Lopez-Cordova A Plants.tiff
- __MACOSX/Supplementary material LopezCordova A/._Table S1 Lopez-Cordova A Plants.tiff
- Supplementary material LopezCordova A/Figure S6 Lopez-Cordova A Plants.tiff
- __MACOSX/Supplementary material LopezCordova A/._Figure S6 Lopez-Cordova A Plants.tiff
- Supplementary material LopezCordova A/Figure S3 Lopez-Cordova A Plants.tiff
- __MACOSX/Supplementary material LopezCordova A/._Figure S3 Lopez-Cordova A Plants.tiff
- Supplementary material LopezCordova A/Figure S2 Lopez Cordova A Plants.tiff
- __MACOSX/Supplementary material LopezCordova A/._Figure S2 Lopez Cordova A Plants.tiff
- Supplementary material LopezCordova A/Figure S5 Lopez-Cordova A Plants.tiff
- __MACOSX/Supplementary material LopezCordova A/._Figure S5 Lopez-Cordova A Plants.tiff
- Supplementary material LopezCordova A/Figure S4 Lopez-Cordova A Plants.tiff
- __MACOSX/Supplementary material LopezCordova A/._Figure S4 Lopez-Cordova A Plants.tiff
- Supplementary material LopezCordova A/Figure S1 Lopez-Cordova A Plants.tiff
- __MACOSX/Supplementary material LopezCordova A/._Figure S1 Lopez-Cordova A Plants.tiff
